# Supplementary material for: Role of Callous and Unemotional (CU) Traits on the Development of Youth with Behavioral Disorders: A Systematic Review
Source: Int J Environ Res Public Health. 2021 Apr 28;18(9):4712. doi: 10.3390/ijerph18094712 (PMC8125599; doi:10.3390/ijerph18094712)
Supplement: Supplementary file 1 [file ijerph-18-04712-s001.zip]

Archive with 1 entries (1 files):
- ijerph-1168545-supplementary.pdf
